# Supplementary material for: Dynamic interplay of microtubule and actomyosin forces drive tissue extension
Source: Nat Commun. 2024 Apr 12;15:3198. doi: 10.1038/s41467-024-47596-8 (PMC11014958; doi:10.1038/s41467-024-47596-8)
Supplement: Supplementary file 10 — Source Data [file 41467_2024_47596_MOESM10_ESM.xlsx]

## Sheet: Fig 1b
wt 14.5 APF	wt 18 APF	dpy 18 APF
644.499	844.091	702.899
527.308	803.963	808.737
650.914	717.583	743.657
774.793	692.247	658.884
665.209	824.888	718.92
588.32	638.802	780.446
546.551	641.427	788.894
571.32	731.392	682.346
604.778	855.247	762.063
630.993	813.866	645.324
	765.308	659.664
	681.776
	627.174
	743.913

## Sheet: Fig 1c
wt 14.5 APF	wt 18 APF	dpy 18 APF
0.782	0.725	0.782
0.74	0.71	0.695
0.8	0.791	0.718
0.865	0.796	0.766
0.813	0.695	0.745
0.855	0.804	0.811
0.848	0.734	0.775
0.862	0.795	0.757
0.843	0.795	0.763
0.849	0.741	0.779
	0.816	0.767
	0.86
	0.837
	0.831

## Sheet: Fig 1e
14.5 APF	18 APF Feret
9.121	4.963
8.961	4.96
9.44	4.96
8.806	5.44
9.761	5.12
9.12	4.963
8.8	5.28
8.166	5.442
8	4.003
8.64	6.24
8.16	6.08
8.801	5.6
8.64	5.442
9.121	6.24
7.202	6.08
8.002	5.92
8	5.282
8.48	6.08
7.202	4.963
7.522	5.6
7.207	5.28
6.722	5.12
7.04	5.29
6.24	5.28
6.722	5.76
7.042	5.122
8.801	5.28
8.641	5.28
8.322	5.282
8.966
9.126
9.12
8.486
8.966

## Sheet: Fig 1g
	area
hAPF	14.5	16	18
0	28.5696	23.3216	35.1232
1	26.5728	14.08	33.4848
2	26.5216	24.448	17.6384
3	25.8048	24.6528	48.0768
4	34.688	14.8992	13.568
5	28.0832	18.8928	30.7712
6	28.2624	20.608	30.9504
7	27.7504	17.3312	36.6848
8	29.3376	24.2688	26.9568
9	32.1536	31.1808	34.0736
10	26.7776	23.4496	34.6112
11	34.6112	22.9376	40.0128
12	45.2352	23.5008	26.88
13	22.1184	29.1072	29.8752
14	15.7184	26.496	27.9808
15	38.4256	25.3184	37.5296
16	27.008	24.3456	33.792
17	33.9712	30.7968	30.8736
18	30.976	22.1696	32.256
19	30.4896	27.2128	18.9696
20	29.0816	31.6672	30.5664
21	34.0992	36.9408	35.456
22	28.4928	18.176	25.984
23	32.0256	20.4288	36.4288
24	26.8288	29.2352	26.4704
25	16.64	27.2128	29.5424
26	33.2544	28.6464	9.6
27	29.6192	29.1328	30.2336
28	24.9344	27.0592	27.1104
29	28.6464	24.6016	23.6032
30	30.4896	32.9472	30.1824
31	22.0416	26.3424	32.1536
32	33.9712	30.464	35.4304
33	38.7328	28.672	28.5184
34	37.5808	15.2064	27.8528
35	28.7488	31.104	23.2704
36	32.5632	33.536	26.9568
37	24.7552	27.8016	23.1936
38	29.3888	31.8464	29.1328
39	26.5216	30.3872	24.9856
40	27.1872	24.5504	20.992
41	30.8992	31.8976	27.2384
42	31.488	36.5312	33.9968
43	36.1472	32.512	26.9056
44	34.2016	32.3328	37.6576
45	22.8352	23.3728	30.0032
46	36.992	27.904	29.1072
47	23.9104	25.4208	33.024
48	35.3024	26.1888	24.064
49	23.2704	27.4176	28.8768
50	27.6992	32.896	25.6512
51	30.9248	30.9504	24.576
52	28.672	34.9952	27.6224
53	32.3328	27.4944	24.6528
54	34.4064	28.672	27.4944
55	26.88	22.528	40.832
56	23.6032	33.2032	18.1248
57	23.9872	23.7056	25.9328
58	31.2576	22.1952	25.1392
59	31.7184	28.1088	29.3376
60	28.7232	26.624	20.9664
61	34.176	26.1888	21.9904
62	24.0896	29.3888	30.592
63	29.184	25.0368	18.6368
64	29.0816	20.48	23.9616
65	21.4272	26.5984	26.1888
66	27.9296	30.6688	20.608
67	31.8976	28.3136	30.6688
68	34.0992	26.88	32.256
69	34.688	27.5968	19.2256
70	29.184	25.5488	24.448
71	25.4464	26.6752	23.1168
72	35.6608	34.048	25.472
73	29.0048	27.8272	19.968
74	39.2704	25.4208	27.2128
75	27.52	33.3568	23.3216
76	36.5056	32.5888	25.1904
77	25.1392	32.3328	24.832
78	36.4544	32.4352	19.4816
79	29.4144	28.288	23.8592
80	23.5008	23.8336	30.6432
81	28.4672	26.1632	25.0112
82	32.2048	30.592	19.8912
83	31.5648	35.712	24.5504
84	29.312	25.2928	29.056
85	24.4224	33.6384	27.8016
86	30.6688	22.656	23.04
87	26.112	28.5184	18.2528
88	24.2432	23.168	16.0512
89	21.12	24.0384	22.8096
90	28.5696	30.6432	21.2992
91	25.9328	29.6704	25.5488
92	25.1904	28.0064	34.4832
93	35.7376	25.4464	25.6512
94	31.744	28.8512	23.4496
95	26.9568	26.24	19.7632
96	21.8112	31.5904	20.5824
97	23.0912	20.9152	26.368
98	28.9792	21.8112	21.2992
99	28.3136	18.2016	26.8032
100	18.7392	27.0592	23.1168
101	25.1136	24.064	29.3632
102	28.5952	27.8016	8.7296
103	28.3648	32.8704	27.3664
104	14.1056	34.5088	20.0192
105	26.368	24.192	25.0368
106	25.1648	18.9952	18.0736
107	28.0832	20.5824	5.4272
108	23.7568	30.4896	5.2224
109	22.8608	17.92	26.5984
110	27.7248	26.5728	30.1568
111	29.2352	26.0864	44.1344
112	25.2928	27.4688	39.2448
113	23.6288	11.6992	16.512
114	19.7632	25.0112	34.56
115	18.5344	31.0016	20.5568
116	25.1904	29.9008	31.9488
117	24.064	27.6224	37.7856
118	33.9712	26.112	37.1968
119	23.1424	25.6256	38.2976
120	28.8	32.9472	25.6
121	25.216	21.5296	25.1136
122	29.952	21.1456	36.6336
123	17.28	23.04	42.8544
124	30.208	20.864	14.2848
125	4.1472	25.8048	28.7744
126	35.1488	26.7264	14.72
127	39.68	30.1312	31.232
128	31.232	24.0128	27.9296
129	31.7952	31.488	35.4048
130	46.5408	32	24.2176
131	49.3824	35.9424	26.0352
132	28.9536	21.376	26.1376
133	21.8112	27.4944	17.792
134	37.5808	3.1744	14.3872
135	41.8816	36.9152	33.8944
136	28.672	0.9728	38.8096
137	24.6528	21.4528	7.7568
138	39.8848	39.6544	26.0096
139	30.6432	24.6528	15.4112
140	51.6096	28.9024	7.168
141	45.5424	42.4704	6.656
142	34.5344	45.1072	39.168
143	26.496	30.3616	34.4576
144	49.3312	22.0416	33.28
145	39.3984	38.7328	35.5584
146	31.744	37.9392	43.0592
147	32.6912	28.544	34.7904
148	25.2928	23.3728	32
149	26.3168	40.8576	36.4032
150	31.3344	26.6496	33.8176
151	39.6544	47.7184	38.0672
152	35.84	47.5392	45.6448
153	32.2048	34.4832	23.68
154	25.7024	28.3904	29.3632
155	19.072	43.8272	39.552
156	31.1296	43.136	28.7488
157	25.8304	26.8288	44.3392
158	30.208	32.6912	37.4784
159	26.4704	24.4992	24.32
160	30.0288	28.416	43.2896
161	27.2128	29.3888	42.6752
162	30.8736	42.5472	22.7584
163	22.912	37.2736	30.1312
164	28.1344	31.7696	27.7248
165	28.032	24.2944	26.5472
166	21.6576	24.704	33.1008
167	23.1936	33.7664	35.6608
168	22.656	24.2176	34.5088
169	47.0528	27.8784	24.7808
170	28.4672	24.8832	21.8368
171	24.3712	28.1856	27.392
172	29.568	22.1696	23.1936
173	24.3712	27.776	27.1616
174	26.7008	21.7088	23.1936
175	30.7456	24.96	26.0608
176	25.9328	24.0896	24.2432
177	22.9632	23.0656	19.9936
178	24.7552	23.0144	20.4032
179	19.4304	27.8016	27.6736
180	23.5008	41.856	14.8992
181	38.3232	24.7296	21.1968
182	22.272	23.2192	19.2512
183	18.8928	24.4736	23.2704
184	22.7328	27.3664	17.9456
185	28.9024	29.2096	24.704
186	29.6192	26.9824	21.8368
187	23.1424	27.008	21.5808
188	20.352	19.8144	26.5216
189	27.3408	27.1616	22.4
190	28.6464	26.7264	25.0368
191	38.9632	35.6096	19.3536
192	33.7664	20.6592	22.656
193	11.7504	19.4816	23.2192
194	29.4656	25.9328	25.344
195	23.7056	24.576	19.9424
196	21.5808	26.7264	22.4
197	26.5216	23.5776	25.0112
198	23.5776	20.3776	21.1712
199	28.2624	26.3936	25.472
200	20.9664	24.9856	17.28
201	28.9536	31.4112	26.624
202	22.9632	31.6672	23.0656
203	26.752	13.7216	29.9776
204	16.5632	32.2816	32.2048
205	31.7952	24.4992	9.728
206	28.544	21.7344	23.6544
207	19.8912	21.0176	20.736
208	29.9776	25.728	22.2208
209	28.9024	25.856	16.8448
210	29.7984	21.9904	21.12
211	22.7328	24.9344	18.8416
212	22.3232	25.3184	21.0688
213	29.8752	25.0624	22.3744
214	25.1904	18.0736	24.5248
215	9.7792	29.2864	23.8592
216	23.68	31.104	25.3952
217	11.1616	10.5984	23.2192
218	16.896	27.8784	26.3936
219	13.1584	36.8384	28.5696
220	20.6336	29.056	31.0784
221	27.5712	22.9376	25.8816
222	20.6336	23.6032	26.3936
223	23.0912	28.0832	36.0704
224	22.0672	32.128	10.496
225	16.768	8.7296	30.7456
226	23.5264	24.448	18.3808
227	30.4384	4.864	16.9472
228	25.1648	16.2304	27.1616
229	20.8896	12.672	20.352
230	24.3712	12.928	21.7088
231	21.3504	31.4368	19.2256
232	25.5744	23.9104	22.9632
233	20.9664	22.0672	37.76
234	19.072	15.3088	21.0688
235	12.4928	18.2272	20.352
236	18.9184	27.2128	24.1408
237	23.9872	31.0528	26.2144
238	25.3696	25.1648	20.864
239	28.6976	23.9104	43.8528
240	21.8112	25.4976	23.3728
241	21.9648	26.2912	21.2224
242	23.7824	31.232	49.3312
243	20.1472	24.6784	40.8576
244	34.3296	20.1216	31.3088
245	34.0224	12.5952	29.9776
246	30.3104	17.2288	36.864
247	33.7408	22.016	21.2736
248	18.944	26.1632	38.9888
249	28.6976	28.5952	36.4288
250	42.8288	20.6336	35.1232
251	29.7216	24.7808	30.208
252	33.2544	27.648	11.2128
253	39.5264	23.6032	3.2256
254	38.912	17.2288	45.056
255	42.1632	19.2256	35.7376
256	35.8912	23.4752	47.0272
257	21.4016	38.5536	36.6848
258	32.2048	36.096	41.7024
259	41.6	35.072	34.9952
260	49.3568	45.312	36.864
261	39.6032	19.5584	38.7328
262	46.3872	27.7504	27.0848
263	41.9072	33.536	30.1568
264	30.848	29.952	31.4368
265	39.6544	27.1872	30.1312
266	37.76	33.408	49.152
267	40.1664	35.9424	43.9808
268	28.6208	47.5904	28.5696
269	49.3312	38.3232	39.2448
270	45.8752	19.6608	33.2544
271	30.72	32.4352	34.4576
272	34.2272	43.8016	42.9056
273	39.7568	39.7568	36.224
274	31.1552	42.368	34.688
275	25.2416	37.9136	30.3872
276	39.6544	24.7296	38.1696
277	32.8192	37.2992	39.7312
278	31.3344	38.7584	23.8336
279	35.7632	40.8064	44.9024
280	25.5744	28.288	28.8256
281	32.3584	43.8272	37.6832
282	25.8048	47.8208	22.7072
283	23.5008	26.624	17.664
284	30.336	34.56	21.7344
285	23.0144	43.3152	24.4736
286	30.9248	29.3376	19.0464
287		24.576	45.2608
288		42.624	37.6064
289		32.5376	21.888
290		33.7664	18.0736
291		37.3504	10.0096
292		24.0384	20.4032
293		31.8464	22.5024
294		24.1664	28.7488
295		23.1168	17.7408
296		21.5552	11.5456
297		27.8272	20.5056
298			10.2656
299			20.608
300			6.2976
301			23.6032

## Sheet: Fig 1h
14.5 APF major axis	16 APF maor axis	18 APF feret		14.5 APF min axis	16 APF min axis	18 APF min axis
7.648	11.111	12.787		6.223	5.619	5.705
7.481	10.378	10.461		5.946	6.548	5.135
8.035	9.796	10.951		6.052	5.607	5.545
7.458	10.865	9.304		6.08	6.312	5.671
7.422	10.278	11.145		5.204	5.655	4.313
7.603	8.553	11.01		5.143	6.112	5.562
6.813	9.877	11.338		4.655	5.288	5.173
7.464	10.94	11.076		6.223	5.407	5.776
8.095	9.881	11.856		5.678	5.509	4.468
7.398	9.712	12.57		4.95	5.799	5.471
6.954	10.814	11.253		5.057	6.666	5.594
5.67	12.123	11.376		4.006	6.826	4.775
6.529	9.876	9.869		4.785	6.543	4.892
7.532	9.217	12.848		4.827	6.417	5.243
8.352	9.442	13.081		6.082	6.166	5.49
6.56	10.324	12.048		4.549	6.337	5.097
6.474	10.087	12.172		4.436	6.402	4.628
7.47	9.92	11.215		4.783	5.81	4.888
7.311	8.045	10.893		5.231	5.771	4.026
7.746	10.374	9.69		5.091	5.099	4.622
7.299	9.825	9.037		5.616	4.755	4.336
7.278	11.88	10.258		5.084	6.4	3.881
7.513	12.442	12.507		4.885	6.333	5.016
7.383	12.373	12.059		5.279	5.409	4.864
6.661	10.71	8.485		4.626	6.362	4.769
6.4	11.501	8.963		4.937	6.618	2.894
6.873	11.711	8.837		5.266	5.465	4.633
7.367	12.811	7.887		5.863	4.859	5.073
7.422	9.395	10.169		5.158	4.284	5.408
7.494	10.667	9.304		3.919	4.767	4.556
8.552	12.904	9.176		3.803	5.129	4.942
7.491	9.961	12.172		4.211	4.883	5.383
6.835	9.551	11.808		4.246	4.332	5.004
7.768	9.223	9.295		4.633	4.656	3.88
6.08	11.626	9.845		5.223	4.303	4.311
7.682	10.525	11.966		4.896	5.243	5.06
7.628	10.482	10.326		4.886	4.387	4.81
8.216	9.571	10.064		5.44	4.195	4.453
7.733	8.848	10.401		4.273	4.74	4.543
7.297	11.602	9.374		4.849	4.557	5.421
7.723	9.631	11.556		4.233	4.751	5.135
6.941	7.686	11.118		4.21	3.967	6.136
5.598	10.599	10.911		5.269	4.75	5.692
7.642	9.426	9.234		4.407	4.246	4.752
7.367	11.332	11.325		5.05	3.921	4.833
6.655	11.66	12.043		4.989	4.099	5.074
7.52	8.689	11.333		5.098	3.908	3.211
7.815	9.455	9.744		5.409	4.619	3.594
7.084	7.938	9.376		5.087	4.086	3.403
7.855	9.529	9.559		4.675	4.883	4.526
8.174	7.819	10.942		5.203	4.517	5.134
8.072	8.775	10.3		3.615	5.38	4.909
7.723	7.826	11.325		4.958	4.788	3.868
7.648	7.808	10.605		4.625	2.448	3.546
7.68	6.727	10.912		5.228	4.044	4.092
7.102	9.139	12.351		4.399	4.972	3.981
8.006	7.557	11.124		4.162	5.638	4.625
7.136	7.263	11.313		4.608	4.45	4.511
8.035	7.775	10.402		4.925	4.297	3.753
6.655	7.755	10.1		5.188	4.093	5.265
5.6	5.53	9.368		4.486	4.705	4.624
5.901	6.716	9.307		5.861	4.11	3.546
7.452	6.35	11.447		5.598	4.483	3.677
7.013	7.931	12.714		5.263	3.901	3.519
7.273	8.29	8.887		5.867	4.53	3.554
8.002	6.684	10.485		5.793	5.623	4.06
7.547	8.764	11.844		4.91	4.059	3.839
7.52	7.804	11.062		5.637	5.241	3.835
7.601	8.845	10.624		5.395	4.708	3.672
7.464	9.246	11.093		4.632	4.691	3.064
7.329	8.321	10.51		4.49	5.329	3.764
7.581	8.502	12.878		7.192	4.141	3.026
7.438	7.322	11.37		7.111	4.583	4.171
6.589	9.35	9.522		8.012	5.551	3.179
6.537	7.808	11.712		7.036	5.048	3.244
9.914	9.242	11.215		7.959	4.304	4.068
10.367	9.383	11.577		6.338	5.916	3.727
9.856	9.801	10.472		7.004	6.56	4.857
10.378	7.318	12.13		7.186	4.839	3.529
9.796	8.527	11.705		7.159	6.864	4.325
10.865	7.842	12.526		5.619	4.289	5.045
10.278	9.362	12.813		6.548	6.366	3.324
8.553	7.305	11.195		5.607	4.218	4.818
9.877	8.031	14.111		8.605	5.028	3.721
10.94	8.152	12.873		7.705	5.767	4.621
9.881	7.805	14.372		7.101	5.455	3.766
9.712	6.165	10.253		8.595	5.074	4.649
10.814	6.622	11.189		8.481	4.671	6.174
9.876	6.039	11.534		6.851	4.683	5.613
9.217	5.964	13.516		6.658	4.695	5.584
9.442	8.227	11.04		7.276	4.735	4.478
10.324	8.203	11.822		6.96	5.831	5.536
10.087	7.574	11.791		6.438	5.719	5.308
9.92		11.85		7.339		5.999
8.045		11.789		6.755		5.979
10.374		10.29		6.913		5.737
9.825		10.744		6.901		5.626
		11.196				5.569
		11.688				6.286
		11.096				3.71
		12.235				5.955
		11.571				6.201
		10.96				5.352
		12.445				4.991
		11.544				5.625
		10.493				5.529
		9.734				3.562
		10.301				3.766
		8.542				4.827
		10.146				2.998
		9.186				5.298
		12.847				5.477

## Sheet: Fig 1i
14.5 APF cir	16 APF cir	18 APF cir
0.855	0.782	0.69
0.791	0.752	0.717
0.804	0.719	0.748
0.836	0.789	0.787
0.836	0.727	0.692
0.821	0.716	0.749
0.79	0.771	0.725
0.748	0.87	0.724
0.875	0.802	0.669
0.818	0.638	0.743
0.874	0.845	0.744
0.801	0.847	0.692
0.805	0.821	0.749
0.801	0.787	0.651
0.85	0.79	0.684
0.85	0.791	0.698
0.806	0.804	0.644
0.762	0.874	0.684
0.83	0.722	0.561
0.808	0.749	0.685
0.793	0.773	0.68
0.728	0.715	0.608
0.815	0.795	0.692
0.815	0.847	0.689
0.804	0.821	0.591
0.829	0.776	0.525
0.828	0.837	0.779
0.808	0.828	0.715
0.794	0.799	0.8
0.844	0.729	0.765
0.867	0.794	0.727
0.808	0.739	0.737
0.821	0.822	0.687
0.734	0.864	0.697
0.77	0.746	0.735
0.761	0.71	0.792
0.731	0.827	0.778
0.816	0.835	0.683
0.851	0.863	0.749
0.817	0.823	0.801
0.839	0.872	0.662
0.827	0.786	0.776
0.739	0.816	0.834
0.785	0.864	0.739
0.734	0.776	0.634
0.85	0.812	0.711
0.801	0.759	0.504
0.803	0.829	0.597
0.862	0.764	0.61
0.834	0.544	0.665
0.741	0.711	0.747
0.727	0.833	0.648
0.781	0.813	0.607
0.785	0.784	0.552
0.826	0.681	0.529
0.755	0.788	0.551
0.745	0.807	0.723
0.749	0.773	0.723
0.766	0.841	0.614
0.823	0.781	0.721
0.823	0.78	0.682
0.859	0.766	0.552
0.783	0.753	0.564
0.839	0.695	0.489
0.774	0.756	0.546
0.815	0.73	0.645
0.79	0.802	0.583
0.854	0.747	0.598
0.818	0.778	0.571
0.812	0.809	0.538
0.759	0.792	0.603
0.766	0.729	0.46
0.801	0.836	0.565
0.826	0.779	0.597
0.813	0.839	0.514
0.986	0.713	0.588
0.848	0.806	0.597
0.876	0.735	0.74
0.838	0.746	0.555
0.813	0.814	0.683
0.869	0.844	0.608
0.778	0.841	0.561
0.74	0.864	0.686
0.768	0.767	0.536
0.892	0.811	0.634
0.842	0.727	0.558
0.876	0.816	0.702
0.842	0.864	0.751
0.778	0.809	0.759
0.875	0.792	0.738
0.887	0.729	0.801
0.779	0.827	0.784
0.708	0.849	0.824
0.833		0.808
0.89		0.81
0.836		0.892
0.854		0.809
		0.773
		0.774
		0.725
		0.732
		0.73
		0.84
		0.578
		0.645
		0.787
		0.532
		0.806
		0.681
		0.798
		0.791
		0.851

## Sheet: Fig 2b
Ecad 14.5	Ecad 16	Ecad 18
888.508	1050.19	1056.24
1020.21	1148.54	1136.92
718.515	1319.98	1159.6
746.951	1502.92	1146.69
744.375	1490.17	1216.86
943.506	1138.79	1111.87
620.392	1261.32	1075.21
1007.24	1295.07	1013.6
873.352	691.386	999.549
694.828	780.885	1253.71
564.977	743.909	1041.99
801.82	867.252	1029.62
977.137	1604.75	1051.87
911.164	1171.57	1119.73
910.237	885.977	773.572
1029.76	1059.87	1159.86
704.018	997.567	1405.4
958.31	1468.56	1046.02
857.793	1202.82	988.954
698.87	1051.2	884.728
842.687	1145.87	1116.65
737.681	1627.37	891.133
582.887	1477.65	873.655
565.912	1341.22	1023.03
589.427	955.65	734.423
775.588	1394.58	880.892
524.781	1191.79	1083.34
853.778	1047.98	1284.42
577.922	1032.48	1183.53
1307.15	1356.48	976.71
1183.07	1708.34	1069.94
996.973	1240.07	894.192
929.403	1570.64	955.474
1306.47	1383.7	1165.76
1057.28	1251.88	1074.47
1304.42	855.639	857.612
1309.19	1077.61	1009.3
1248.96	1237.34	1043.71
1156.73	1041.73	938.517
1222.66	1120.83	1049.99
1027.67	1207.41	1115.3
1443.17	974.188	1036.38
1244.24	921.726	905.92
1437.26	1035.31	705.676
998.686	1049.38	1037.77
969.228	924.521	927.416
1264.36	948.459	1022.36
1344.7	1110.3	1302.03
984.016	903.039	1119.33
1141.35	1000.65	1206.85
1260.91	915.971	894.183
1183.51	882.032	812.811
1369.95	1014.65	1087.45
1231.12	966.843	1173.12
1201.83	982.172	1108.96
880.359	1211.23	668.692
897.94	968.079	611.106
1044.89	1242.95	582.625
785.748	1225.74	644.434
1194.29	1166.69	824.506
1019.81	1401.54	792.52
1212.82	1379.67	875.075
1322.59	1195.87	716.675
1035.65	1503.37	759.658
890.747	1756.9	685.613
1290.84	924.558	784.542
979.715	1313.78	740.124
1531.52	951.722	900.054
966.344	1374.13	722.095
1234.95	1236.91	711.085
1242.19	1178.33	745.542
1243.2	937.396	1014.62
1115.91	1224.82	690.641
905.975	1098.38	1028.66
868.01	946.38	759.225
973.211	1412.89	749.881
712.958	1453.25	819.332
739.381	1698.76	745.706
844.042	1510.64	776.983
819.019	1007.47	696.447
1353.07	930.715	784.366
839.389	1253.1	656.562
666.876	1129.11	628.471
1131.66	1112.64	715.939
1313.46	845.085	767.124
1223.69	1074.65	925.81
1072.28	891.912	919.809
1503.55	1084.42	798.223
1300.88	1114.52	742.32
1288.7	925.602	736.788
1190.66	1150.05	647.527
867.228	1201.01	845.627
759.639	1189.57	684.076
708.038	925.262	698.468
802.359	956.237	691.197
818.133	674.96	784.099
1189.7	655.928	688.095
1220.94	694.887	714.905
1124.83	828.077	606.449
1227.95	864.106	543.581
1189.83	806.602	641.213
1230.67	1013.68	1230.37
906.85	716.78	1445.84
796.431	1063.67	1095.61
802.273	833.686	1101.14
1131.49	835.282	1560.41
1135.53	694.882	1302.6
934.657	668.829	1256.6
854.215	600.445	1587.03
745.173	615.805	1349.68
1088.48	495.685	1563.02
858.462	626.643	1914.62
872.303	608.439	1737.08
929.214	676.982	1335.64
843.903	624.563	1565.03
852.014	704.846	1670.03
845.948	555.199	1447.61
807.669	727.445	1197.19
	494.404	1365.42
	483.318	1875.68
	545.552	1304.53
	645.516	1244.16
	1018.18	1351.4
	949.673	1145.6
	818.928	1429.1
		1384.29
		1477.14
		1305.5
		1068.66
		1512.07
		1102.09
		1234.41
		1429.83
		1419.53
		1300.94
		1308.24
		1107.64
		1278.72
		1205.95
		2024.48
		1355.67
		1403.9
		1509.84
		1281.65
		1491.86
		1557.94
		1278.04
		1386.68
		1334.01
		1442.3
		1741.75
		1627.25
		1139.04
		1281.18
		1338.11
		1390.29
		959.123
		1145.34
		1415.05
		1211.17

## Sheet: Fig 2c
Ecad 14.5 0-45	Ecad 14.5 45-90	Ecad 16 0-45	Ecad 16 45-90	Ecad 18 0-45	Ecad 18 45-90
0.84914	0.947928	1.20145	1.07866	1.00354	1.09429
0.905626	0.865583	0.798505	1.01707	1.04764	1.06389
0.852868	0.880335	1.21301	0.711889	0.925416	0.983097
1.16288	1.14772	0.681704	1.2218	0.966606	1.00182
1.08751	1.14756	0.853529	1.07828	0.918175	0.92038
0.813752	0.856026	0.805958	1.09724	0.909408	1.20477
1.07841	0.890707	0.606445	0.967914	0.938582	0.995923
0.785228	0.987029	0.618378	1.31691	1.12025	0.981101
0.829749	1.15165	0.965792	1.4809	0.876529	0.941494
1.24107	1.0825	1.0924	1.33396	1.07966	1.00519
1.09477	0.919726	0.827111	1.35276	1.12749	1.07563
0.718091	0.851307	1.15926	0.973876	0.996505	1.07176
0.89762	0.681025	1.2317	0.98431	0.90188	0.860777
1.08964	1.37228	0.88453	0.934851	1.01501	0.846504
1.33211	1.2855	1.23871	1.0743	0.828888	0.694121
0.967184	1.1617	0.872326	0.630804	1.2086	0.85019
1.07751	1.20416	0.734714	1.42007	0.856345	0.944798
1.24708	0.77203	0.768918	0.900824	0.988163	1.02817
0.778264	0.857959	1.0559	1.11489	0.918317	1.38089
0.870651	1.07035	0.952513	0.825014	0.705753	0.950348
1.14631	0.898511	0.969956	0.817182	1.17472	1.009
0.723081	0.749879	0.683747	1.31058	1.02732	0.942694
0.916368	0.770425	1.04251	1.26688	1.03253	1.25713
1.00257	0.721058	0.811358	0.842853	0.927198	1.05259
0.763026	1.07664	0.990681	0.878265	1.04636	1.46513
0.737579	1.13057	1.16155	0.794389	0.82036	0.890423
1.31424	1.09585	1.22831	1.04063	0.773395	1.01601
1.23828	1.307	1.19791	0.805991	1.23477	1.03324
0.676345	0.819137	0.560747	1.04848	1.14854	0.781081
1.16548	1.31935	0.873815	0.701826	1.0438	1.09268
1.13235	0.743916	0.977088	1.09526	0.944092	1.23428
0.864112	1.20757	0.829671	0.649115	1.13732	0.982447
1.13293	1.24571	0.871142	0.829233	0.796901	1.12733
1.11462	0.942408	0.675512	1.06855	0.83955	1.20825
0.953304	0.879542	1.5316	0.723942	1.01081	1.38562
0.722251	0.950017	0.849256	0.720908	1.09254	1.36205
0.883892	1.3274	0.826826	0.902541	1.24283	0.743374
1.0597	0.840051	0.499344	0.999846	0.927876	1.07602
0.941473	0.989853	0.803522	1.3056	1.35053	1.0298
0.837551	1.30206	0.908135	0.488147	1.07306	0.959702
1.05117	0.813664	0.843628	1.07653	1.00297	0.989078
1.25083	0.989229	0.621958	1.12565	1.03425	1.04105
0.807739	0.669757	0.842016	0.651966	0.92713	1.16935
1.02578	1.07549	0.632905	1.1453	1.26051	0.997254
0.830648	1.02539	0.858254	0.836351	0.801603	1.07155
0.886782	1.1347	1.08539	0.946624	0.824133	1.06901
1.24538	0.884689	0.711254	1.02835	0.814109	0.859276
0.864098	1.18736	0.939415	0.736473	0.865101	0.954574
0.917012	0.855885	0.856216	0.957525	1.15974	1.00083
1.10394	1.20673	0.881025	0.574718	1.05318	0.989426
1.02333	1.5249	0.551003	0.87274	0.678128	1.11434
1.1408	0.755754	1.20274	0.84393	0.968397	1.13262
1.22305	1.04165	0.934508		1.35744	1.06847
1.2066	0.791782	0.500638		1.2512	0.829072
1.24814		0.614519		1.10683	1.06567
1.06704		0.872973		1.03477	1.04304
0.866344		1.03081		1.0192	0.9004
1.03512		0.662482		0.923712	0.866415
1.13397		1.06774		0.792899	0.924924
0.89194		1.05257		1.00665	0.974028
0.752263		0.914806		0.962078
0.805534		1.15021		0.891212
1.1188		0.954726		1.045
1.09286		1.02381		0.97801
		0.814662		1.01978
		1.12758		0.937637
		0.701831		0.965424
		0.959162		0.824325
		0.787231		1.00616
		1.22074		1.17765
		1.02722		0.872753
		1.24931		0.897665
		1.08355		0.934924
				1.11458
				0.843672
				1.02407
				0.797585
				0.96109
				1.00105
				0.782127
				0.94678
				1.13116
				0.881381
				1.12927
				0.969354
				0.870555
				0.927536
				1.00131
				0.97677
				0.960529
				1.13519
				0.893346
				1.09989
				0.993557
				0.859285
				0.729714
				0.969898
				0.869253
				1.05295
				1.10193

## Sheet: Fig 2e
Myo 14.5	Myo 16	Myo 18
656.848	755.977	1171.01
719.74	776.854	1473.12
598.633	618.539	1420.63
1148.17	1000.29	1253.89
957.907	725.517	1273.35
1054.51	833.899	1309.42
951.557	784.724	1262.23
866.949	819.578	907.262
1098.75	905.447	1294.77
816.866	1061.06	1687.38
989.462	925.446	1257.88
935.562	760.936	1350.14
1167.38	1215.53	1347.91
985.599	868.429	1132.72
1058.29	714.051	1341.19
912.146	1098.55	1355.67
1026.67	816.455	1239.06
843.029	833.715	1395.39
953.888	717.079	1100.78
1227.22	864.547	1033.65
768.044	641.951	1082.4
746.535	777.312	1279.3
585.19	692.667	1224.9
570.472	845.283	1178.85
663.033	748.788	1163.77
890.666	682.402	1650.49
1321.77	859.088	1434.61
1063.44	724.644	1499.91
941.723	492.593	1270.65
1012.01	558.124	1298.13
923.497	588.143	1109.18
767.073	745.366	1182.37
968.012	711.514	1619.6
1189.29	913.903	1634.67
1242.34	1082.86	1633.62
1272.15	1091.64	1454.64
1207.71	973.941	1287.47
1080.64	1168.72	1252.75
1116.81	1546.05	959.778
1011.07	1148.87	1293.11
1278.44	1239.25	1277.62
1239.53	1194.54	1140.46
1034.62	1341.2	1097.21
1169.44	1179.13	972.864
1462.8	1296.22	1108.02
865.37	1172.1	1289.85
1041.84	1112.12	985.627
1211.14	1197.11	611.618
1388.47	1491.18	918.417
867.614	795.832	967.323
1289.15	1240.08	618.459
1005.78	1094.56	1047.87
907.775	804.403	948.326
1296.8	1133.2	791.021
1135.99	1042.04	954.142
1177.96	916.093	762.667
1136.27	923.963	1036.64
1237.61	755.203	778.441
1280.91	737.514	867.583
1323.5	924.114	997.335
1348.95	1007.22	1344.31
1045.43	1151.29	1149.64
815.688	1034.28	877.25
702.565	1153.38	1006.99
749.839	1074.65	915.235
906.904	1093.39	1142.11
1067.58	871.882	846.728
797.772	905.071	735.391
965.687	893.707	786.035
732.324	954.192	1168.17
1267.2	1059.69	1363.8
1304.14	1112.04	1429.26
889.428	906.61	1081.35
1048.99	913.257	884.943
796.41	1054.87	1051.56
966.654	1075.79	1084.52
1066.56	1059.08	1155.85
695.301	932.497	1138.16
957.338	878.781	1211.32
1350.25	876.739	829.044
903.771	885.863	580.365
840.177	873.416	868.784
833.933	777.987	1010.96
990.939	842.657	851.904
948.363	901.6	794.091
922.252	1204.42	647.441
696.926	1322.5	810.039
714.086	1193.28	843.098
728.178	1136.47	783.263
963.759	943.841	1119.96
775.824	1392.44	1134.43
860.715	1029.08	845.853
659.292	1249.37	690.524
1063.79	1213.19	1047.79
1042.11	1111.6	808.973
1014.93	1296.71	774.637
1090.82	718.901	626.325
1097.83	690.468	820.111
1216.54	886.809	938.97
1221.22	955.765	740.493
1089.79	853.945	645.047
746.832	774.932	635.858
1034.21	582.072	634.102
857.604	1230.82	1068.29
1070.97	1154.35	824.973
1001.1	1118.28	542.38
879.964		710.295
1120.98		837.793
1397.8		826.287
925.303		907.039
1040.15		728.343
941.369		846.614
809.706		660.716
835.547		1185.04
1072.37		737.191
903.773		800.984
834.016		928.211
1027.95		965.593
924.205		1058.53
957.621		1092.66
952.043		851.167
1199.97		937.662
1104.06		959.81
1033.94
961.806
954.795
1159.05
819.744

## Sheet: Fig 2f
Myo 14.5 0-45	Myo 14.5 45-90	Myo 16 0-45	Myo 16 45-90	Myo 18 0-45	Myo 18 45-90
0.942343	1.23354	1.11664	0.78121	1.08285	1.05634
1.15527	1.32969	1.05924	0.846148	1.02187	0.940733
1.10856	1.01368	1.142	0.947298	1.15375	0.915301
0.98037	1.14132	0.89741	1.06347	1.05351	0.966099
0.760243	1.25847	0.846259	1.30208	1.06391	0.961494
0.955397	0.783068	0.721879	0.917041	1.04161	0.941285
1.12882	0.862078	0.953476	0.892034	1.13245	0.987954
1.12657	1.24047	1.32798	0.882422	1.34878	0.912373
0.802008	1.03353	0.897397	1.03334	1.17604	0.960203
1.02438	0.974366	0.693329	0.908821	1.20377	1.08089
0.832172	0.618104	0.93636	0.979807	0.933354	1.08106
0.994064	1.36337	0.890483	0.857483	0.988364	0.908058
0.65481	1.24403	1.38555	0.86068	0.978745	1.02086
1.06911	1.25726	0.889533	0.999834	1.23394	1.04019
1.26244	1.04918	1.05152	1.07352	1.02197	1.01393
1.08995	0.939335	0.809661	1.11621	1.02696	0.929491
0.648616	1.05903	0.989733	1.0379	1.0237	0.926141
1.2576	0.909663	1.39821	1.08353	0.957496	0.918861
0.97102	1.15789	1.26161	1.05176	1.19118	1.04503
0.99501	1.19154	0.958145	1.05225	1.03142	0.895058
1.19385	0.977688	1.33827	0.691692	0.981148	0.902944
0.965032	1.00719	1.19823	0.584484	0.924722	0.87331
1.11239	0.837033	1.25454	1.21822	1.03113	0.96043
1.04089	0.88507	1.13503	0.991793	1.15241	1.16971
1.19049	0.682546	0.875494	1.14118	1.10105	1.12144
0.988306	1.18106	0.910366	0.905335	1.06222	0.983145
1.10712	1.03488	1.0186	0.959731	1.0315	0.892002
0.934275	0.738186	0.728904	0.984277	1.02807	0.853275
1.20152	0.752754	1.09644	0.940093	0.96122	0.903074
0.742276	0.900948	1.2284	1.00251	1.1578	0.955713
1.02035	0.886548	0.944409	1.00144	1.06022	1.2376
0.772037	0.720447	0.621283	0.736754	0.918865	0.920964
1.03101	0.862164	1.12291	1.02975	1.04879	1.23787
0.634051	1.44498	0.741796	1.09041	0.920453	0.922772
1.07208	1.14665	1.41603	0.846398	0.922199	0.88851
1.29409	0.845259	1.20941	0.780133	0.929304	0.969758
0.83112	1.06789	0.913957	0.900597	1.05666	0.940054
0.956532	1.15224	1.05447	1.07997	1.0838	0.963291
0.711692	1.07525	1.16722	1.53309	1.17542	0.881381
1.04884	0.718393	1.09531	0.67549	0.992245	0.950265
0.828971	1.26485	1.15913	0.778143	1.07923	0.969634
0.994267	1.06884	1.07044	1.13579	0.985378	1.12484
0.842339	0.913418	1.23592		1.04546	0.906156
1.03789	0.808867	1.06611		1.09931	1.11877
1.06265	1.0979	0.880371		1.0011	0.873109
0.97314	1.13488	0.877035		0.979474	0.822217
0.953378	1.21549	1.06408		1.06185	1.1899
0.743545	1.14255	1.08025		1.12398	1.08292
0.863747	0.779835	0.915059		0.897785	0.976346
0.989941		1.05638		1.07998	1.18416
0.987019		1.18721		0.9674	0.93372
0.648039		1.36577		1.00823	1.10948
1.05877		0.947751		0.984472	0.937119
1.43213		0.959725		0.957302	0.922686
0.892265		0.980385		0.906628	1.00152
0.806548		1.03369		0.858124	0.82078
1.09969		0.703934		0.923137	1.05145
0.889764		0.839051		0.925995
0.80864		1.09408		0.92925
0.937419		0.95441		0.944211
1.09651		0.837045		0.861223
0.681543		0.922511		0.903575
0.984174		0.873626		0.894137
0.84741		0.904416		0.963603
0.964294				1.09339
1.18568				0.979112
0.900047				1.0544
0.69887				1.10639
1.19816				1.09405
1.07728				1.08746
1.15349				0.927383
1.12764				0.950799
1.12562				0.97558
1.15882				1.027
1.0006				1.2731
0.846071				1.16833
1.20865				1.39261
0.996286				1.21519
1.28859				1.02935
				1.14966
				1.13373
				1.05468
				1.17848
				1.07789
				1.29528
				1.17669
				1.03299
				1.06406
				0.963306
				1.20139

[truncated: 28 more sheets: Fig 2h,i, Fig 2k, Figure 3b, Fig 3c, Fig 3d, Fig 3f, Fig 4b, Fig 4c_x0009_, Fig 4d, Fig 4e, Fig 4f, Fig 4g, Fig 4i, Fig 4j, Fig 4k, Fig 4l, Fig 5b, Fig 5d, Fig 5e, Supp Fig 1a, c …]
